# Supplementary material for: Spexin2 Is a Novel Food Regulator in Gallus gallus
Source: Int J Mol Sci. 2023 Mar 2;24(5):4821. doi: 10.3390/ijms24054821 (PMC10003256; doi:10.3390/ijms24054821)
Supplement: Supplementary file 1 [file ijms-24-04821-s001.zip]

Archive with 1 entries (1 files):
- ijms-2252779-supplementary.pdf
